# Supplementary material for: 2-{[2-(2-Hy­droxy-5-meth­oxy­benzyl­idene)hydrazin-1-yl­idene]meth­yl}-4-meth­oxy­phenol
Source: Acta Crystallogr Sect E Struct Rep Online. 2014 Jan 11;70(Pt 2):o131. doi: 10.1107/S1600536813034636 (PMC3998297; doi:10.1107/S1600536813034636)
Supplement: Supplementary file 1 [file e-70-0o131-sup1.cif]

##############################################################################
#                                                                            #
# This CIF contains the data in a paper accepted for publication in          #
# Acta Crystallographica Section E. It conforms to the requirements of       #
# Notes for Authors for Acta Crystallographica Section E, and has been       #
# peer reviewed under the auspices of the IUCr Commission on Journals.       #
#                                                                            #
# Full details of the Crystallographic Information File format               #
# are given in the paper "The Crystallographic Information File (CIF):       #
# a New Standard Archive File for Crystallography" by S. R. Hall, F. H.      #
# Allen and I. D. Brown [Acta Cryst. (1991), A47, 655-685].                  #
#                                                                            #
# The current version of the core CIF dictionary is obtainable from          #
# ftp://ftp.iucr.org/pub/cif_core.dic.                                       #
#                                                                            #
# Software is freely available for graphical display of the structure(s)     #
# in this CIF. For information consult the CIF software page                 #
# http://www.iucr.org/resources/cif/software.                                #
#                                                                            #
# This file may be used for bona fide research purposes within the           #
# scientific community so long as proper attribution is given to the journal # 
# article from which it was obtained.                                        #
#                                                                            #
##############################################################################
data_global
_audit_creation_method     'form.cif (version 2.0)'
_journal_data_validation_number     ?
_journal_date_recd_electronic     2013-10-25
_journal_date_accepted     2013-12-26
_journal_name_full     'Acta Crystallographica, Section E'
_journal_year     2014
_journal_volume     70
_journal_issue      2
_journal_page_first     o131
_journal_page_last     o131
_journal_paper_category     QO
_journal_paper_doi     10.1107/S1600536813034636
_journal_coeditor_code     RZ5090
_publ_contact_author_name     'Yousuf, S. '
_publ_contact_author_address
;
      H.E.J. Research Institute of Chemistry,
      International Cenetr for Chemical and Biological Sciences,
      University of Karachi,
      Karachi-75270, Pakistan
;
_publ_contact_author_email     'dr.sammer.yousuf@gmail.com'
_publ_contact_author_fax     '+92-21 34819018-9'
_publ_contact_author_phone     '+92-21 34824924'
_publ_section_title
;\
2-{[2-(2-Hydroxy-5-methoxybenzylidene)hydrazin-1-ylidene]methyl}-4-\
methoxyphenol
;
loop_
    _publ_author_name
    _publ_author_footnote
    _publ_author_address
    'Muhammad Taha' ?
;     Atta-ur-Rahman Institute for Natural Product Discovery,
      Universiti Teknologi MARA (UiTM), Puncak Alam Campus,
      42300 Bandar Puncak Alam, Selangor D. E.
      Malaysia
;
    'Syed Adnan Ali Shah' ?
;    Atta-ur-Rahman Institute for Natural Product Discovery,
     Universiti Teknologi MARA (UiTM), Puncak Alam Campus,
     42300 Bandar Puncak Alam, Selangor D. E.
     Malaysia
     Faculty of Pharmacy
     Puncak Alam Campus, 42300 Bandar Puncak Alam,
     Selangor Darul Ehsan, Malaysia
;
    'Sadia Sultan' ?
;
     Atta-ur-Rahman Institute for Natural Product Discovery,
     Universiti Teknologi MARA (UiTM), Puncak Alam Campus,
     42300 Bandar Puncak Alam, Selangor D. E.
     Malaysia
     Faculty of Pharmacy
     Puncak Alam Campus, 42300 Bandar Puncak Alam,
     Selangor Darul Ehsan, Malaysia
;
    'Nor Hadiani Ismail' ?
;    Faculty of Applied Science
     Universiti Teknologi MARA (UiTM),
     40450 Shah Alam, Malaysia
;
    'Sammer Yousuf' ?
;     H.E.J. Research Institute of Chemistry,
      International Center for Chemical and Biological Sciences,
      University of Karachi,
      Karachi 75270, Pakistan
;
data_I
_audit_creation_method     SHELXL-97
_database_code_depnum_ccdc_archive     'CCDC 978781'
_chemical_name_systematic
;
2,2'-[Hydrazine-1,2-diylidenebis(methan-1-yl-1-ylidene)]bis(4-methoxyphenol)
;
_chemical_name_common
;\
2-{[2-(2-Hydroxy-5-methoxybenzylidene)hydrazin-1-ylidene]methyl}-\
4-methoxyphenol
;
_chemical_formula_moiety     'C16 H16 N2 O4'
_chemical_formula_sum     'C16 H16 N2 O4'
_chemical_formula_iupac     'C16 H16 N2 O4'
_chemical_formula_weight     300.31
_chemical_melting_point     ?
_symmetry_cell_setting     monoclinic
_symmetry_space_group_name_H-M     'P 21/c'
_symmetry_space_group_name_Hall     '-P 2ybc'
loop_
    _symmetry_equiv_pos_as_xyz
    'x, y, z'
    '-x, y+1/2, -z+1/2'
    '-x, -y, -z'
    'x, -y-1/2, z-1/2'
_cell_length_a     6.7132(4)
_cell_length_b     15.9369(10)
_cell_length_c     6.8022(4)
_cell_angle_alpha     90.00
_cell_angle_beta     91.192(2)
_cell_angle_gamma     90.00
_cell_volume     727.59(8)
_cell_formula_units_Z     2
_cell_measurement_reflns_used     1747
_cell_measurement_theta_min     2.56
_cell_measurement_theta_max     27.02
_cell_measurement_temperature     273(2)
_exptl_crystal_description     'needle'
_exptl_crystal_colour     'yellow'
_exptl_crystal_size_max     0.58
_exptl_crystal_size_mid     0.22
_exptl_crystal_size_min     0.17
_exptl_crystal_density_diffrn     1.371
_exptl_crystal_density_meas     ?
_exptl_crystal_density_method     'not measured'
_exptl_crystal_F_000     316
_exptl_absorpt_coefficient_mu     0.100
_exptl_absorpt_correction_type     multi-scan
_exptl_absorpt_process_details     '(SADABS; Bruker, 2000)'
_exptl_absorpt_correction_T_min     0.9444
_exptl_absorpt_correction_T_max     0.9832
_exptl_special_details     ?
_diffrn_ambient_temperature     273(2)
_diffrn_radiation_type     MoK\a
_diffrn_radiation_wavelength     0.71073
_diffrn_radiation_source     'fine-focus sealed tube'
_diffrn_radiation_monochromator     graphite
_diffrn_measurement_device_type
;
Bruker SMART APEX CCD area-detector
;
_diffrn_measurement_method     '\w scan'
_diffrn_detector_area_resol_mean     ?
_diffrn_reflns_number     4243
_diffrn_reflns_av_R_equivalents     0.0155
_diffrn_reflns_av_sigmaI/netI     0.0165
_diffrn_reflns_theta_min     2.56
_diffrn_reflns_theta_max     25.49
_diffrn_reflns_theta_full     25.49
_diffrn_measured_fraction_theta_max     0.977
_diffrn_measured_fraction_theta_full     0.977
_diffrn_reflns_limit_h_min     -8
_diffrn_reflns_limit_h_max     7
_diffrn_reflns_limit_k_min     -18
_diffrn_reflns_limit_k_max     19
_diffrn_reflns_limit_l_min     -7
_diffrn_reflns_limit_l_max     8
_diffrn_standards_number     ?
_diffrn_standards_interval_count     ?
_diffrn_standards_interval_time     ?
_diffrn_standards_decay_%     ?
_refine_special_details
;
Refinement of <i>F</i>^2^ against ALL reflections. The weighted <i>R</i>-factor
<i>wR</i> and goodness of fit <i>S</i> are based on <i>F</i>^2^, conventional
<i>R</i>-factors <i>R</i> are based on <i>F</i>, with <i>F</i> set to zero for
negative <i>F</i>^2^. The threshold expression of <i>F</i>^2^ >
\s(<i>F</i>^2^) is used only for calculating <i>R</i>-factors(gt) <i>etc</i>.
and is not relevant to the choice of reflections for refinement.
<i>R</i>-factors based on <i>F</i>^2^ are statistically about twice as large
as those based on <i>F</i>, and <i>R</i>- factors based on ALL data will be
even larger.
;
_reflns_number_total     1327
_reflns_number_gt     1093
_reflns_threshold_expression     I>2\s(I)
_refine_ls_structure_factor_coef     Fsqd
_refine_ls_matrix_type     full
_refine_ls_R_factor_all     0.0418
_refine_ls_R_factor_gt     0.0344
_refine_ls_wR_factor_gt     0.0935
_refine_ls_wR_factor_ref     0.1011
_refine_ls_goodness_of_fit_ref     1.061
_refine_ls_restrained_S_all     1.061
_refine_ls_number_reflns     1327
_refine_ls_number_parameters     106
_refine_ls_number_restraints     0
_refine_ls_hydrogen_treatment     mixed
_refine_ls_weighting_scheme     calc
_refine_ls_weighting_details
         'calc w=1/[\s^2^(Fo^2^)+(0.0505P)^2^+0.0718P] where P=(Fo^2^+2Fc^2^)/3'
_atom_sites_solution_hydrogens     geom
_atom_sites_solution_primary     direct
_atom_sites_solution_secondary     difmap
_refine_ls_shift/su_max     0.000
_refine_ls_shift/su_mean     0.000
_refine_diff_density_max     0.136
_refine_diff_density_min     -0.124
_refine_ls_extinction_method     'SHELXTL (Sheldrick, 2008)'
_refine_ls_extinction_coef     0.031(6)
_refine_ls_extinction_expression
                                  'Fc^*^=kFc[1+0.001xFc^2^\l^3^/sin(2\q)]^-1/4^'
loop_
    _atom_type_symbol
    _atom_type_description
    _atom_type_scat_dispersion_real
    _atom_type_scat_dispersion_imag
    _atom_type_scat_source
    'C' 'C' 0.0033 0.0016
                         'International Tables Vol C Tables 4.2.6.8 and 6.1.1.4'
    'H' 'H' 0.0000 0.0000
                         'International Tables Vol C Tables 4.2.6.8 and 6.1.1.4'
    'O' 'O' 0.0106 0.0060
                         'International Tables Vol C Tables 4.2.6.8 and 6.1.1.4'
    'N' 'N' 0.0061 0.0033
                         'International Tables Vol C Tables 4.2.6.8 and 6.1.1.4'
_computing_data_collection     'SMART (Bruker, 2000)'
_computing_cell_refinement     'SAINT (Bruker, 2000)'
_computing_data_reduction     'SAINT (Bruker, 2000)'
_computing_structure_solution     'SHELXS97 (Sheldrick, 2008)'
_computing_structure_refinement     'SHELXL97 (Sheldrick, 2008)'
_computing_molecular_graphics     'SHELXTL (Sheldrick, 2008)'
_computing_publication_material
;
SHELXTL (Sheldrick, 2008), PARST (Nardelli, 1995) and PLATON
(Spek, 2009)
;
loop_
    _atom_site_type_symbol
    _atom_site_label
    _atom_site_fract_x
    _atom_site_fract_y
    _atom_site_fract_z
    _atom_site_U_iso_or_equiv
    _atom_site_adp_type
    _atom_site_calc_flag
    _atom_site_refinement_flags
    _atom_site_occupancy
    _atom_site_symmetry_multiplicity
    _atom_site_disorder_assembly
    _atom_site_disorder_group
    O O1 0.45722(17) 0.62697(7) -0.27087(17) 0.0865(4) Uani d . 1 1 . .
    O O2 -0.21947(15) 0.62524(8) 0.17505(19) 0.0767(4) Uani d . 1 1 . .
    H H2 -0.199(3) 0.5903(15) 0.284(3) 0.118(8) Uiso d . 1 1 . .
    N N1 -0.01775(16) 0.52608(7) 0.41923(16) 0.0588(3) Uani d . 1 1 . .
    C C1 0.1157(2) 0.67416(8) -0.2207(2) 0.0626(4) Uani d . 1 1 . .
    H H1C 0.1136 0.7055 -0.3361 0.075 Uiso calc R 1 1 . .
    C C2 -0.0501(2) 0.67158(9) -0.1050(2) 0.0636(4) Uani d . 1 1 . .
    H H2B -0.1632 0.7015 -0.1436 0.076 Uiso calc R 1 1 . .
    C C3 -0.0522(2) 0.62571(8) 0.0666(2) 0.0562(4) Uani d . 1 1 . .
    C C4 0.12003(18) 0.58088(7) 0.12530(19) 0.0518(3) Uani d . 1 1 . .
    C C5 0.28603(19) 0.58474(8) 0.0070(2) 0.0585(4) Uani d . 1 1 . .
    H H5A 0.4008 0.5559 0.0453 0.070 Uiso calc R 1 1 . .
    C C6 0.2857(2) 0.63003(8) -0.1651(2) 0.0594(4) Uani d . 1 1 . .
    C C7 0.4762(3) 0.68202(11) -0.4318(2) 0.0842(5) Uani d . 1 1 . .
    H H7A 0.6065 0.6762 -0.4856 0.126 Uiso calc R 1 1 . .
    H H7B 0.4577 0.7388 -0.3884 0.126 Uiso calc R 1 1 . .
    H H7C 0.3773 0.6686 -0.5307 0.126 Uiso calc R 1 1 . .
    C C8 0.12864(19) 0.53066(8) 0.3019(2) 0.0564(4) Uani d . 1 1 . .
    H H8A 0.2442 0.5006 0.3314 0.068 Uiso calc R 1 1 . .
loop_
    _atom_site_aniso_label
    _atom_site_aniso_U_11
    _atom_site_aniso_U_22
    _atom_site_aniso_U_33
    _atom_site_aniso_U_12
    _atom_site_aniso_U_13
    _atom_site_aniso_U_23
    O1 0.0721(7) 0.0981(9) 0.0899(8) 0.0108(6) 0.0178(6) 0.0323(6)
    O2 0.0593(6) 0.0892(8) 0.0818(8) 0.0171(5) 0.0052(5) 0.0019(6)
    N1 0.0624(7) 0.0524(6) 0.0614(7) -0.0025(5) -0.0015(5) 0.0012(5)
    C1 0.0741(9) 0.0526(8) 0.0607(9) 0.0041(6) -0.0104(7) 0.0025(6)
    C2 0.0633(8) 0.0590(8) 0.0678(9) 0.0147(6) -0.0135(7) -0.0034(6)
    C3 0.0529(7) 0.0509(7) 0.0647(9) 0.0039(5) -0.0051(6) -0.0089(6)
    C4 0.0528(7) 0.0427(6) 0.0597(8) -0.0012(5) -0.0049(6) -0.0028(5)
    C5 0.0524(7) 0.0519(7) 0.0711(9) 0.0051(5) -0.0038(6) 0.0063(6)
    C6 0.0591(8) 0.0535(7) 0.0654(9) -0.0007(6) -0.0010(6) 0.0039(6)
    C7 0.0942(12) 0.0909(12) 0.0679(10) -0.0096(9) 0.0087(9) 0.0141(8)
    C8 0.0549(7) 0.0473(7) 0.0666(9) -0.0004(5) -0.0045(6) -0.0006(6)
_geom_special_details
;
All e.s.d.'s (except the e.s.d. in the dihedral angle between two l.s. planes)
are estimated using the full covariance matrix. The cell e.s.d.'s are taken
into account individually in the estimation of e.s.d.'s in distances, angles
and torsion angles; correlations between e.s.d.'s in cell parameters are only
used when they are defined by crystal symmetry. An approximate (isotropic)
treatment of cell e.s.d.'s is used for estimating e.s.d.'s involving l.s.
planes.
;
loop_
    _geom_bond_atom_site_label_1
    _geom_bond_atom_site_label_2
    _geom_bond_site_symmetry_2
    _geom_bond_distance
    _geom_bond_publ_flag
    O1 C6 . 1.3713(17) ?
    O1 C7 . 1.4105(18) ?
    O2 C3 . 1.3563(16) ?
    O2 H2 . 0.93(2) ?
    N1 C8 . 1.2809(15) ?
    N1 N1 3_566 1.394(2) ?
    C1 C2 . 1.377(2) ?
    C1 C6 . 1.386(2) ?
    C1 H1C . 0.9300 ?
    C2 C3 . 1.377(2) ?
    C2 H2B . 0.9300 ?
    C3 C4 . 1.4101(18) ?
    C4 C5 . 1.3894(17) ?
    C4 C8 . 1.4436(18) ?
    C5 C6 . 1.3752(19) ?
    C5 H5A . 0.9300 ?
    C7 H7A . 0.9600 ?
    C7 H7B . 0.9600 ?
    C7 H7C . 0.9600 ?
    C8 H8A . 0.9300 ?
loop_
    _geom_angle_atom_site_label_1
    _geom_angle_atom_site_label_2
    _geom_angle_atom_site_label_3
    _geom_angle_site_symmetry_1
    _geom_angle_site_symmetry_3
    _geom_angle
    _geom_angle_publ_flag
    C6 O1 C7 . . 118.38(12) ?
    C3 O2 H2 . . 109.0(13) ?
    C8 N1 N1 . 3_566 113.84(13) ?
    C2 C1 C6 . . 119.96(14) ?
    C2 C1 H1C . . 120.0 ?
    C6 C1 H1C . . 120.0 ?
    C1 C2 C3 . . 121.54(12) ?
    C1 C2 H2B . . 119.2 ?
    C3 C2 H2B . . 119.2 ?
    O2 C3 C2 . . 119.17(12) ?
    O2 C3 C4 . . 121.76(13) ?
    C2 C3 C4 . . 119.07(13) ?
    C5 C4 C3 . . 118.45(12) ?
    C5 C4 C8 . . 119.20(11) ?
    C3 C4 C8 . . 122.35(12) ?
    C6 C5 C4 . . 121.95(12) ?
    C6 C5 H5A . . 119.0 ?
    C4 C5 H5A . . 119.0 ?
    O1 C6 C5 . . 116.20(12) ?
    O1 C6 C1 . . 124.77(13) ?
    C5 C6 C1 . . 119.03(13) ?
    O1 C7 H7A . . 109.5 ?
    O1 C7 H7B . . 109.5 ?
    H7A C7 H7B . . 109.5 ?
    O1 C7 H7C . . 109.5 ?
    H7A C7 H7C . . 109.5 ?
    H7B C7 H7C . . 109.5 ?
    N1 C8 C4 . . 122.15(12) ?
    N1 C8 H8A . . 118.9 ?
    C4 C8 H8A . . 118.9 ?
loop_
    _geom_torsion_atom_site_label_1
    _geom_torsion_atom_site_label_2
    _geom_torsion_atom_site_label_3
    _geom_torsion_atom_site_label_4
    _geom_torsion_site_symmetry_1
    _geom_torsion_site_symmetry_2
    _geom_torsion_site_symmetry_3
    _geom_torsion_site_symmetry_4
    _geom_torsion
    _geom_torsion_publ_flag
    C6 C1 C2 C3 . . . . -0.1(2) ?
    C1 C2 C3 O2 . . . . -179.95(12) ?
    C1 C2 C3 C4 . . . . 0.4(2) ?
    O2 C3 C4 C5 . . . . -179.65(11) ?
    C2 C3 C4 C5 . . . . -0.03(18) ?
    O2 C3 C4 C8 . . . . 1.09(19) ?
    C2 C3 C4 C8 . . . . -179.29(12) ?
    C3 C4 C5 C6 . . . . -0.68(19) ?
    C8 C4 C5 C6 . . . . 178.60(12) ?
    C7 O1 C6 C5 . . . . -170.46(14) ?
    C7 O1 C6 C1 . . . . 10.2(2) ?
    C4 C5 C6 O1 . . . . -178.37(12) ?
    C4 C5 C6 C1 . . . . 1.0(2) ?
    C2 C1 C6 O1 . . . . 178.72(13) ?
    C2 C1 C6 C5 . . . . -0.6(2) ?
    N1 N1 C8 C4 3_566 . . . 179.45(12) ?
    C5 C4 C8 N1 . . . . 178.39(12) ?
    C3 C4 C8 N1 . . . . -2.36(19) ?
loop_
    _geom_hbond_atom_site_label_D
    _geom_hbond_atom_site_label_H
    _geom_hbond_atom_site_label_A
    _geom_hbond_site_symmetry_A
    _geom_hbond_distance_DH
    _geom_hbond_distance_HA
    _geom_hbond_distance_DA
    _geom_hbond_angle_DHA
    _geom_hbond_publ_flag
    O2 H2 N1 . 0.94(2) 1.82(2) 2.6451(16) 145.0(18) yes
_iucr_refine_instructions_details
;
TITL a in P2(1)/c
CELL 0.71073   6.7132  15.9369   6.8022  90.000  91.192  90.000
ZERR    2.00   0.0004   0.0010   0.0004   0.000   0.002   0.000
LATT  1
SYMM -X, 0.5+Y, 0.5-Z
SFAC C H O N
UNIT 32 32 8 4
TEMP 0
ACTA
CONF
OMIT -3 51
SIZE 0.58 0.22 0.17
L.S. 20
BOND $H
FMAP 2 1 60
PLAN 10
WGHT    0.050500    0.071800
EXTI    0.031068
FVAR       1.01795
O1    3    0.457220    0.626970   -0.270866    11.00000    0.07215    0.09808 =
         0.08988    0.03230    0.01780    0.01077
O2    3   -0.219471    0.625244    0.175054    11.00000    0.05933    0.08921 =
         0.08181    0.00187    0.00522    0.01706
H2    2   -0.199347    0.590273    0.283675    11.00000    0.11760
N1    4   -0.017751    0.526078    0.419229    11.00000    0.06243    0.05240 =
         0.06138    0.00119   -0.00147   -0.00253
C1    1    0.115700    0.674155   -0.220709    11.00000    0.07409    0.05260 =
         0.06073    0.00254   -0.01040    0.00408
AFIX  43
H1C   2    0.113632    0.705479   -0.336088    11.00000   -1.20000
AFIX   0
C2    1   -0.050058    0.671579   -0.105017    11.00000    0.06332    0.05897 =
         0.06785   -0.00336   -0.01351    0.01472
AFIX  43
H2B   2   -0.163190    0.701505   -0.143616    11.00000   -1.20000
AFIX   0
C3    1   -0.052240    0.625713    0.066562    11.00000    0.05286    0.05089 =
         0.06466   -0.00893   -0.00510    0.00387
C4    1    0.120033    0.580876    0.125298    11.00000    0.05280    0.04274 =
         0.05970   -0.00275   -0.00489   -0.00124
C5    1    0.286033    0.584745    0.007000    11.00000    0.05238    0.05193 =
         0.07112    0.00628   -0.00376    0.00513
AFIX  43
H5A   2    0.400769    0.555856    0.045341    11.00000   -1.20000
AFIX   0
C6    1    0.285695    0.630026   -0.165097    11.00000    0.05907    0.05351 =
         0.06543    0.00392   -0.00100   -0.00066
C7    1    0.476172    0.682022   -0.431753    11.00000    0.09418    0.09088 =
         0.06785    0.01405    0.00866   -0.00962
AFIX 137
H7A   2    0.606495    0.676177   -0.485602    11.00000   -1.50000
H7B   2    0.457668    0.738764   -0.388415    11.00000   -1.50000
H7C   2    0.377253    0.668594   -0.530747    11.00000   -1.50000
AFIX   0
C8    1    0.128636    0.530657    0.301892    11.00000    0.05491    0.04734 =
         0.06663   -0.00061   -0.00454   -0.00039
AFIX  43
H8A   2    0.244241    0.500649    0.331434    11.00000   -1.20000
HKLF 4
REM  a in P2(1)/c
REM R1 =  0.0344 for   1093 Fo > 4sig(Fo)  and  0.0418 for all   1327 data
REM    106 parameters refined using      0 restraints
END
WGHT      0.0505      0.0717
REM Highest difference peak  0.136,  deepest hole -0.124,  1-sigma level  0.025
Q1    1   0.0408  0.6017  0.0979  11.00000  0.05    0.14
Q2    1  -0.1109  0.5576  0.4344  11.00000  0.05    0.10
Q3    1  -0.1314  0.5396  0.4001  11.00000  0.05    0.09
Q4    1   0.1744  0.5607  0.0358  11.00000  0.05    0.09
Q5    1   0.2589  0.5802 -0.1353  11.00000  0.05    0.09
Q6    1   0.1853  0.6342 -0.2165  11.00000  0.05    0.08
Q7    1  -0.0655  0.6234 -0.0552  11.00000  0.05    0.08
Q8    1   0.1517  0.5780  0.0747  11.00000  0.05    0.08
Q9    1   0.0045  0.6446 -0.2004  11.00000  0.05    0.07
Q10   1   0.0878  0.5385  0.1695  11.00000  0.05    0.07
;
