# Supplementary material for: 2-{[2-(2-Hy­droxy-5-meth­oxy­benzyl­idene)hydrazin-1-yl­idene]meth­yl}-4-meth­oxy­phenol
Source: Acta Crystallogr Sect E Struct Rep Online. 2014 Jan 11;70(Pt 2):o131. doi: 10.1107/S1600536813034636 (PMC3998297; doi:10.1107/S1600536813034636)
Supplement: Supplementary file 2 [file e-70-0o131-Isup2.hkl]

# 
# h,k,l, Fc-squared, Fo-squared, sigma(Fo-squared) and status flag 
# 
data_I
_shelx_title ' a in P2(1)/c' 
_shelx_refln_list_code          4 
_shelx_F_calc_maximum      112.52 
_exptl_crystal_F_000       316.00 
_reflns_d_resolution_high  0.8256 
 
loop_ 
 _symmetry_equiv_pos_as_xyz 
 'x, y, z' 
 '-x, y+1/2, -z+1/2' 
 '-x, -y, -z' 
 'x, -y-1/2, z-1/2' 
 
_cell_length_a     6.7132 
_cell_length_b    15.9369 
_cell_length_c     6.8022 
_cell_angle_alpha  90.000 
_cell_angle_beta   91.192 
_cell_angle_gamma  90.000 
 
_shelx_F_squared_multiplier     1.000 
 
loop_ 
 _refln_index_h 
 _refln_index_k 
 _refln_index_l 
 _refln_F_squared_calc 
 _refln_F_squared_meas 
 _refln_F_squared_sigma 
 _refln_observed_status 
   1   0   0     2836.95     2772.53     48.55 o 
   2   0   0      776.67      760.25      6.42 o 
   3   0   0      182.88      171.06      2.10 o 
   4   0   0      238.95      236.20      2.85 o 
   5   0   0      117.55      113.21      1.96 o 
   6   0   0        8.19        7.87      0.76 o 
   7   0   0       16.10       13.88      1.18 o 
   8   0   0        1.29        1.48      0.52 o 
   1   1   0      575.09      559.54      3.66 o 
   2   1   0      427.98      404.04      3.78 o 
   3   1   0      144.37      142.70      1.50 o 
   4   1   0       28.29       27.02      0.62 o 
   5   1   0       24.59       22.17      0.48 o 
   6   1   0      346.48      363.17      3.14 o 
   7   1   0        6.59        5.88      0.66 o 
   8   1   0        0.01       -0.17      0.33 o 
   0   2   0      409.72      422.93      5.23 o 
   1   2   0     1251.59     1210.34      6.34 o 
   2   2   0       97.57       81.90      0.70 o 
   3   2   0      114.99      110.01      0.95 o 
   4   2   0        0.00       -0.03      0.08 o 
   5   2   0        1.54        2.13      0.19 o 
   6   2   0        2.04        3.26      0.36 o 
   7   2   0       22.77       24.33      1.09 o 
   8   2   0        6.41        5.80      0.68 o 
   1   3   0      697.02      687.81      3.64 o 
   2   3   0      122.33      115.55      0.90 o 
   3   3   0       36.61       35.26      0.49 o 
   4   3   0        7.75        8.09      0.28 o 
   5   3   0       26.93       25.51      0.52 o 
   6   3   0      232.87      235.29      2.36 o 
   7   3   0        4.75        4.63      0.62 o 
   8   3   0        3.18        3.68      0.59 o 
   0   4   0     6717.01     6517.90    109.77 o 
   1   4   0      324.86      317.57      2.09 o 
   2   4   0      210.18      197.18      1.37 o 
   3   4   0       71.00       68.23      0.74 o 
   4   4   0      152.34      162.53      1.39 o 
   5   4   0       42.95       40.10      0.67 o 
   6   4   0       40.94       38.78      1.07 o 
   7   4   0        6.07        7.55      0.73 o 
   1   5   0      334.74      342.01      2.06 o 
   2   5   0      735.61      755.61      4.15 o 
   3   5   0        0.47        0.84      0.12 o 
   4   5   0       14.08       16.06      0.40 o 
   5   5   0        2.10        3.04      0.24 o 
   6   5   0       28.56       29.26      0.77 o 
   7   5   0        2.45        3.72      0.56 o 
   0   6   0      828.69      815.35      6.99 o 
   1   6   0      233.13      229.08      1.57 o 
   2   6   0      792.74      793.25      4.38 o 
   3   6   0        1.58        0.61      0.11 o 
   4   6   0       11.96       13.38      0.38 o 
   5   6   0        9.44        9.07      0.36 o 
   6   6   0        6.33        6.33      0.42 o 
   7   6   0        5.48        5.86      0.55 o 
   1   7   0       59.83       50.18      0.62 o 
   2   7   0      338.24      343.52      2.26 o 
   3   7   0        0.73        2.05      0.18 o 
   4   7   0       55.79       56.15      0.80 o 
   5   7   0       31.44       28.98      0.61 o 
   6   7   0        0.01        0.04      0.15 o 
   7   7   0       13.08       14.92      0.74 o 
   0   8   0      164.40      172.26      2.23 o 
   1   8   0       35.84       38.37      0.64 o 
   2   8   0       48.94       46.42      0.66 o 
   3   8   0       12.23       14.13      0.39 o 
   4   8   0      159.56      166.44      1.55 o 
   5   8   0       27.28       28.19      0.80 o 
   6   8   0        2.02        1.71      0.26 o 
   7   8   0        2.64        2.53      0.39 o 
   1   9   0       96.26       98.94      1.15 o 
   2   9   0      109.84      113.39      1.14 o 
   3   9   0        1.44        2.09      0.20 o 
   4   9   0       20.38       21.15      0.52 o 
   5   9   0        8.70        8.08      0.38 o 
   6   9   0        9.52        8.66      0.60 o 
   7   9   0        0.04        0.17      0.31 o 
   0  10   0        2.87        1.90      0.31 o 
   1  10   0        4.32        4.22      0.27 o 
   2  10   0       10.75       12.63      0.38 o 
   3  10   0        0.20        0.31      0.12 o 
   4  10   0        1.11        1.67      0.20 o 
   5  10   0        0.91        0.95      0.19 o 
   6  10   0        0.16       -0.07      0.21 o 
   1  11   0       22.60       20.66      0.55 o 
   2  11   0       25.24       25.27      0.62 o 
   3  11   0        3.91        3.61      0.27 o 
   4  11   0        7.74        7.05      0.36 o 
   5  11   0        4.05        4.60      0.45 o 
   6  11   0        6.31        7.33      0.59 o 
   0  12   0       20.53       17.91      1.12 o 
   1  12   0        7.07        6.84      0.37 o 
   2  12   0        0.12        0.40      0.15 o 
   3  12   0        0.18        0.18      0.13 o 
   4  12   0       32.20       30.79      0.70 o 
   5  12   0       21.57       22.63      0.83 o 
   6  12   0        0.17        0.08      0.29 o 
   1  13   0       26.73       26.63      0.87 o 
   2  13   0       61.06       56.63      1.02 o 
   3  13   0        2.41        2.36      0.25 o 
   4  13   0        2.50        2.92      0.29 o 
   5  13   0       12.10       11.99      0.50 o 
   6  13   0        2.11        2.30      0.39 o 
   0  14   0       46.64       44.74      1.92 o 
   1  14   0       33.93       29.74      0.85 o 
   2  14   0       49.72       50.34      1.11 o 
   3  14   0        0.04        0.14      0.16 o 
   4  14   0        0.42        0.33      0.16 o 
   5  14   0        0.34        0.24      0.17 o 
   1  15   0       22.51       21.60      0.76 o 
   2  15   0       12.87       13.32      0.62 o 
   3  15   0        0.59        0.71      0.19 o 
   4  15   0        8.82        9.41      0.53 o 
   5  15   0        0.39        0.44      0.25 o 
   0  16   0        2.81        4.12      0.79 o 
   1  16   0       15.69       16.38      0.92 o 
   2  16   0        0.08       -0.32      0.21 o 
   3  16   0        0.12        0.23      0.28 o 
   4  16   0        9.42       10.66      0.68 o 
   1  17   0        6.45        6.39      0.72 o 
   2  17   0        1.39        2.34      0.47 o 
   3  17   0        0.27        0.68      0.30 o 
   0  18   0       40.60       44.70      2.26 o 
   1  18   0        4.28        4.07      1.21 o 
   2  18   0        1.01        0.96      0.32 o 
   1  19   0        2.62        3.37      0.53 o 
  -8   1   1        0.64        1.20      0.30 o 
  -7   1   1       14.34       14.11      0.70 o 
  -6   1   1       66.32       64.22      1.16 o 
  -5   1   1      410.79      411.32      3.33 o 
  -4   1   1       12.61       17.51      0.87 o 
  -3   1   1      116.41      125.88      1.48 o 
  -2   1   1      117.82      122.45      1.11 o 
  -1   1   1       55.27       55.63      0.52 o 
   0   1   1      848.28      865.94      7.22 o 
   1   1   1      691.19      674.92      5.24 o 
   2   1   1     2264.43     2241.62     12.93 o 
   3   1   1       53.58       52.92      0.65 o 
   4   1   1       48.09       46.91      0.70 o 
   5   1   1       20.42       19.87      0.73 o 
   6   1   1        5.49        5.72      0.83 o 
   7   1   1        7.64        7.75      1.28 o 
   8   1   1        4.73        6.26      0.70 o 
  -8   2   1        0.09        0.00      0.22 o 
  -7   2   1        0.05        0.09      0.17 o 
  -6   2   1       73.93       67.21      1.19 o 
  -5   2   1      312.11      321.54      2.90 o 
  -4   2   1       63.60       68.10      0.99 o 
  -3   2   1      179.64      173.46      1.29 o 
  -2   2   1      247.60      240.14      2.08 o 
  -1   2   1      918.91      935.93      5.72 o 
   0   2   1      377.58      363.19      3.50 o 
   1   2   1     2252.61     2216.16     11.41 o 
   2   2   1     1644.52     1621.29     10.19 o 
   3   2   1      227.64      241.95      1.83 o 
   4   2   1        3.55        2.69      0.20 o 
   5   2   1        1.87        1.51      0.17 o 
   6   2   1       98.42       97.08      3.34 o 
   7   2   1       38.08       35.94      1.36 o 
   8   2   1        9.51       10.73      1.53 o 
  -7   3   1        3.02        3.19      0.35 o 
  -6   3   1       46.91       47.41      1.00 o 
  -5   3   1        2.72        2.92      0.30 o 
  -4   3   1      264.28      286.26      2.01 o 
  -3   3   1      195.98      203.29      1.48 o 
  -2   3   1       89.22       84.59      0.90 o 
  -1   3   1      157.65      152.64      1.16 o 
   0   3   1     1897.54     1924.22     12.82 o 
   1   3   1    12661.32    12147.76    460.10 o 
   2   3   1      268.47      258.95      2.09 o 
   3   3   1      444.43      472.31      2.80 o 
   4   3   1        7.22        5.47      0.24 o 
   5   3   1       16.64       15.94      0.42 o 
   6   3   1       73.07       78.57      1.87 o 
   7   3   1        3.49        2.89      0.51 o 
  -7   4   1        0.06       -0.10      0.16 o 
  -6   4   1        0.76        0.89      0.22 o 
  -5   4   1      154.78      150.96      1.74 o 
  -4   4   1      163.50      166.72      1.40 o 
  -3   4   1      278.94      293.99      1.99 o 
  -2   4   1       91.64       86.92      1.07 o 
  -1   4   1       62.97       63.81      0.66 o 
   0   4   1     4481.70     4411.22     29.77 o 
   1   4   1     2931.41     2980.51     16.15 o 
   2   4   1      289.78      311.62      1.93 o 
   3   4   1        7.02        6.68      0.25 o 
   4   4   1        0.03        0.15      0.09 o 
   5   4   1        1.93        1.76      0.19 o 
   6   4   1        1.72        2.24      0.44 o 
   7   4   1       14.61       15.26      0.92 o 
  -7   5   1        0.14        0.36      0.18 o 
  -6   5   1        3.84        4.03      0.36 o 
  -5   5   1      142.27      140.98      1.70 o 
  -4   5   1      133.56      138.28      1.55 o 
  -3   5   1      136.78      151.08      1.27 o 
  -2   5   1       31.61       33.46      0.73 o 
  -1   5   1      185.91      168.14      1.34 o 
   0   5   1     3056.24     3090.83     20.33 o 
   1   5   1      638.92      646.49      4.06 o 
   2   5   1       68.76       83.58      0.79 o 
   3   5   1       20.14       22.46      0.41 o 
   4   5   1       10.47       11.10      0.33 o 
   5   5   1       10.40        9.84      0.35 o 
   6   5   1        3.53        4.78      0.45 o 
   7   5   1       16.45       18.15      1.00 o 
  -7   6   1       15.50       16.88      0.70 o 
  -6   6   1       19.67       16.41      0.60 o 
  -5   6   1      139.60      139.11      1.94 o 
  -4   6   1       12.15       11.21      0.35 o 
  -3   6   1       11.55       13.03      0.35 o 
  -2   6   1       37.62       32.62      0.57 o 
  -1   6   1      278.35      268.26      1.97 o 
   0   6   1      172.94      174.44      2.03 o 
   1   6   1      101.59       94.79      0.84 o 
   2   6   1      420.32      444.38      2.69 o 
   3   6   1       44.57       52.28      0.72 o 
   4   6   1        0.06       -0.13      0.08 o 
   5   6   1        1.10        1.28      0.18 o 
   6   6   1       61.15       61.18      1.32 o 
   7   6   1       42.56       39.83      1.45 o 
  -7   7   1       15.81       17.90      0.81 o 
  -6   7   1        0.50        0.39      0.18 o 
  -5   7   1        2.77        2.71      0.31 o 
  -4   7   1       21.19       20.93      0.49 o 
  -3   7   1        1.26        1.26      0.15 o 
  -2   7   1        0.00       -0.07      0.07 o 
  -1   7   1      350.04      357.88      2.54 o 
   0   7   1       12.92       13.08      0.43 o 
   1   7   1      448.32      467.69      3.10 o 
   2   7   1       24.14       24.76      0.49 o 
   3   7   1        0.00        0.75      0.12 o 
   4   7   1        0.10        0.10      0.10 o 
   5   7   1       37.02       33.94      0.81 o 
   6   7   1       10.90       12.76      0.66 o 
   7   7   1        9.87       10.78      0.86 o 
  -7   8   1        0.12        0.55      0.25 o 
  -6   8   1        0.88        0.80      0.23 o 
  -5   8   1       10.03        9.81      0.48 o 
  -4   8   1        8.02        6.79      0.32 o 
  -3   8   1        1.74        2.00      0.19 o 
  -2   8   1       32.82       34.94      0.65 o 
  -1   8   1      170.52      164.41      1.83 o 
   0   8   1       10.68        9.85      0.43 o 
   1   8   1       61.75       62.67      0.80 o 
   2   8   1        9.43        9.08      0.29 o 
   3   8   1        0.22        0.42      0.11 o 
   4   8   1       10.75       12.90      0.39 o 
   5   8   1       26.77       22.17      0.55 o 
   6   8   1       35.09       34.15      1.01 o 
   7   8   1        4.46        4.46      0.58 o 
  -7   9   1        3.00        3.55      0.54 o 
  -6   9   1        2.09        3.03      0.34 o 
  -5   9   1       43.44       43.44      0.95 o 
  -4   9   1        8.47        8.35      0.36 o 
  -3   9   1        0.11        0.12      0.10 o 
  -2   9   1        0.98        1.88      0.71 o 
  -1   9   1      170.74      164.79      2.01 o 
   0   9   1       12.53       12.34      0.47 o 
   1   9   1       14.76       15.29      0.40 o 
   2   9   1       37.60       35.03      0.58 o 
   3   9   1        2.99        3.61      0.24 o 
   4   9   1        7.44        6.85      0.33 o 
   5   9   1       24.15       20.85      0.56 o 
   6   9   1        3.15        3.05      0.40 o 
   7   9   1        0.66        0.52      0.28 o 
  -6  10   1        4.03        5.16      0.44 o 
  -5  10   1        2.94        2.94      0.32 o 
  -4  10   1        1.01        1.02      0.20 o 
  -3  10   1        0.71        0.70      0.16 o 
  -2  10   1       71.83       71.82      1.04 o 
  -1  10   1      929.58      969.80      7.23 o 
   0  10   1      156.62      154.95      1.88 o 
   1  10   1      120.81      120.51      1.30 o 
   2  10   1       12.34       12.70      0.41 o 
   3  10   1        0.53        0.66      0.14 o 
   4  10   1        0.37        0.38      0.14 o 
   5  10   1       20.46       21.60      0.67 o 
   6  10   1        6.47        5.92      0.54 o 
  -6  11   1        1.21        1.94      0.42 o 
  -5  11   1        7.21        7.19      0.47 o 
  -4  11   1        3.66        3.66      0.33 o 
  -3  11   1        0.15        0.32      0.15 o 
  -2  11   1       18.78       18.21      0.53 o 
  -1  11   1      173.02      178.48      2.64 o 
   0  11   1        3.58        4.72      0.38 o 
   1  11   1        0.22        0.26      0.20 o 
   2  11   1        0.96        1.00      0.18 o 
   3  11   1       21.09       19.40      0.50 o 
   4  11   1       13.79       12.81      0.44 o 
   5  11   1       49.99       48.69      1.19 o 
   6  11   1        1.82        1.52      0.35 o 
  -6  12   1        1.82        1.93      0.28 o 
  -5  12   1        0.17        0.19      0.17 o 
  -4  12   1        0.00        0.12      0.16 o 
  -3  12   1        5.09        5.78      0.45 o 
  -2  12   1        1.32        1.30      0.24 o 
  -1  12   1        8.73        9.10      0.49 o 
   0  12   1        7.11        7.45      0.48 o 
   1  12   1        0.18        0.35      0.14 o 
   2  12   1        0.00       -0.17      0.11 o 
   3  12   1        1.50        1.54      0.21 o 
   4  12   1        7.19        8.20      0.39 o 
   5  12   1        0.60        0.79      0.22 o 
   6  12   1        2.26        3.98      0.84 o 
  -5  13   1        0.32        0.33      0.23 o 
  -4  13   1        0.22        0.69      0.22 o 
  -3  13   1        0.30        0.13      0.17 o 
  -2  13   1        1.12        1.17      0.26 o 
  -1  13   1       28.00       25.38      1.05 o 
   0  13   1       46.55       45.32      1.09 o 
   1  13   1       17.46       17.85      0.54 o 
   2  13   1        0.55        0.53      0.20 o 
   3  13   1        2.95        3.28      0.31 o 
   4  13   1        2.20        2.02      0.25 o 
   5  13   1       28.44       27.29      1.11 o 
  -5  14   1       14.87       15.57      0.75 o 
  -4  14   1        3.91        3.93      0.44 o 
  -3  14   1        2.40        3.46      0.40 o 
  -2  14   1        1.18        0.95      0.24 o 
  -1  14   1       49.08       49.87      2.56 o 
   0  14   1       18.36       17.64      0.72 o 
   1  14   1        3.85        4.44      0.44 o 
   2  14   1       10.41        9.53      0.58 o 
   3  14   1        0.65        0.59      0.23 o 
   4  14   1        1.96        1.97      0.30 o 
   5  14   1        0.05        0.39      0.26 o 
  -5  15   1        0.57        0.36      0.30 o 
  -4  15   1        1.51        1.71      0.32 o 
  -3  15   1        1.33        1.68      0.31 o 
  -2  15   1        0.48        0.12      0.27 o 
  -1  15   1        2.54        3.10      0.50 o 
   0  15   1       28.48       28.87      0.94 o 
   1  15   1       49.23       49.53      1.24 o 
   2  15   1        1.28        1.49      0.31 o 
   3  15   1        0.23       -0.07      0.17 o 
   4  15   1        2.65        2.42      0.44 o 
   5  15   1        3.61        3.42      0.44 o 
  -4  16   1       21.36       23.48      1.55 o 
  -3  16   1        3.45        4.55      0.48 o 
  -2  16   1        1.80        1.60      0.30 o 
  -1  16   1        1.67        1.74      0.30 o 
   0  16   1       25.11       26.78      1.42 o 
   1  16   1       80.88       82.55      1.69 o 
   2  16   1       12.44       13.55      0.74 o 
   3  16   1        0.73        0.75      0.28 o 
   4  16   1        0.03        0.15      0.20 o 
  -3  17   1        0.00        0.18      0.37 o 
  -2  17   1        0.09        0.15      0.17 o 
  -1  17   1        0.12        0.17      0.20 o 
   0  17   1        3.20        2.82      0.50 o 
   1  17   1       90.41       91.89      1.86 o 
   2  17   1       53.80       55.43      1.43 o 
   3  17   1       16.41       16.77      0.79 o 
  -2  18   1        0.02       -0.16      0.21 o 
  -1  18   1        0.66        0.93      0.28 o 
   0  18   1        5.24        6.37      0.72 o 
   1  18   1        0.41        0.98      0.63 o 
   2  18   1        0.16        0.29      0.20 o 
  -1  19   1        0.01       -0.02      0.22 o 
   0  19   1        4.72        6.04      0.72 o 
   1  19   1        0.87        0.95      0.35 o 
  -7   0   2        2.72        3.55      0.74 o 
  -6   0   2        0.02       -0.23      0.25 o 
  -5   0   2        5.12        5.60      0.54 o 
  -4   0   2       74.82       74.50      1.55 o 
  -3   0   2     3179.97     3567.63     28.23 o 
  -2   0   2      218.29      247.34      2.06 o 
  -1   0   2      235.48      224.96      3.30 o 
   0   0   2      313.41      295.37      3.98 o 
   1   0   2      509.29      525.93      4.57 o 
   2   0   2      190.52      161.00      2.76 o 
   3   0   2       34.79       32.44      1.23 o 
   4   0   2       78.74       86.90      1.26 o 
   5   0   2        1.72        2.56      0.54 o 
   6   0   2        4.46        3.84      0.72 o 
   7   0   2        5.65        5.94      0.96 o 
  -7   1   2        1.93        2.37      0.33 o 
  -6   1   2        9.32        8.80      0.71 o 
  -5   1   2       14.81       15.59      0.55 o 
  -4   1   2       34.22       31.92      0.70 o 
  -3   1   2       20.31       24.62      0.75 o 
  -2   1   2      183.45      191.39      1.49 o 
  -1   1   2      181.45      182.18      2.28 o 
   0   1   2      163.00      167.74      1.83 o 
   1   1   2      392.98      380.69      2.43 o 
   2   1   2       57.80       60.58      0.72 o 
   3   1   2     1250.25     1283.38      8.72 o 
   4   1   2        5.51        6.09      0.35 o 
   5   1   2        0.03       -0.04      0.16 o 
   6   1   2        2.64        3.15      0.48 o 
   7   1   2        6.43        6.84      0.91 o 
  -7   2   2        0.45        0.62      0.19 o 
  -6   2   2        0.49        0.62      0.37 o 
  -5   2   2        0.11       -0.13      0.14 o 
  -4   2   2       39.57       37.95      0.77 o 
  -3   2   2       92.69       94.48      1.14 o 
  -2   2   2        1.14        1.01      0.11 o 
  -1   2   2       53.16       52.07      0.61 o 
   0   2   2       21.12       21.50      0.52 o 
   1   2   2      143.87      141.80      1.32 o 
   2   2   2        0.03        0.09      0.07 o 
   3   2   2      100.76       83.26      1.05 o 
   4   2   2        5.63        5.47      0.20 o 
   5   2   2        2.63        2.83      0.39 o 
   6   2   2        0.00       -0.07      0.18 o 
   7   2   2        1.98        2.28      0.46 o 
  -7   3   2        0.00        0.19      0.18 o 
  -6   3   2       15.22       15.66      0.61 o 
  -5   3   2        7.85        8.18      0.45 o 
  -4   3   2       31.75       28.30      0.67 o 
  -3   3   2       87.55       90.95      1.13 o 
  -2   3   2        2.74        1.95      0.14 o 
  -1   3   2        0.40        0.93      0.10 o 
   0   3   2      261.30      275.24      2.27 o 
   1   3   2      392.77      378.90      2.23 o 
   2   3   2       30.60       30.02      0.40 o 
   3   3   2      690.90      733.15      5.34 o 
   4   3   2        3.17        4.07      0.32 o 
   5   3   2        1.70        0.95      0.21 o 
   6   3   2        6.36        7.09      0.57 o 
   7   3   2       13.63       14.45      0.88 o 
  -7   4   2        2.17        2.07      0.30 o 
  -6   4   2       28.42       28.72      0.82 o 
  -5   4   2      116.67      115.87      1.55 o 
  -4   4   2      162.89      156.23      1.72 o 
  -3   4   2      377.29      406.14      3.18 o 
  -2   4   2        7.93        7.08      0.23 o 
  -1   4   2        0.65        0.77      0.09 o 
   0   4   2      328.47      334.23      2.79 o 
   1   4   2     1013.74     1013.21      5.48 o 
   2   4   2       13.40       10.59      0.26 o 
   3   4   2       18.72       17.26      0.33 o 
   4   4   2       16.05       13.01      0.31 o 
   5   4   2        8.03        6.05      0.43 o 
   6   4   2       20.81       19.12      0.73 o 
   7   4   2        3.69        2.67      0.50 o 
  -7   5   2        0.15       -0.04      0.14 o 
  -6   5   2        1.12        1.07      0.26 o 
  -5   5   2      141.22      135.97      1.73 o 
  -4   5   2      115.79      110.64      1.41 o 
  -3   5   2        7.19        7.41      0.34 o 
  -2   5   2        0.65        0.89      0.11 o 
  -1   5   2      102.27      114.46      1.04 o 
   0   5   2       50.15       44.46      0.74 o 
   1   5   2       10.57        8.61      0.31 o 
   2   5   2      163.29      169.11      1.40 o 
   3   5   2       87.45       87.52      0.88 o 
   4   5   2        0.84        0.92      0.13 o 
   5   5   2        3.37        2.36      0.25 o 
   6   5   2       25.56       25.27      0.85 o 
   7   5   2        4.42        5.37      0.66 o 
  -7   6   2        0.61        0.74      0.22 o 
  -6   6   2       41.60       38.14      1.03 o 
  -5   6   2      140.86      148.10      1.84 o 
  -4   6   2       53.60       51.20      0.93 o 
  -3   6   2        3.20        2.39      0.25 o 
  -2   6   2       49.73       53.12      0.68 o 
  -1   6   2      212.87      239.24      2.95 o 
   0   6   2      116.81      122.85      1.41 o 
   1   6   2       42.89       37.34      0.51 o 
   2   6   2      368.03      367.96      2.34 o 
   3   6   2        9.04       10.59      0.36 o 
   4   6   2        0.54        0.62      0.11 o 
   5   6   2        0.40        0.56      0.17 o 
   6   6   2       23.11       24.01      0.83 o 
   7   6   2       34.79       36.95      1.41 o 
  -7   7   2        4.58        6.04      0.53 o 
  -6   7   2        0.16        0.02      0.18 o 
  -5   7   2       40.66       43.34      1.34 o 
  -4   7   2       12.72       10.91      0.46 o 
  -3   7   2       19.93       17.78      0.68 o 
  -2   7   2       36.17       35.16      0.56 o 
  -1   7   2      245.34      267.24      2.06 o 
   0   7   2     1097.70     1201.55     17.40 o 
   1   7   2     1822.74     1846.52     10.58 o 
   2   7   2      674.30      682.09      3.94 o 
   3   7   2        2.46        2.24      0.18 o 
   4   7   2       13.02       12.07      0.36 o 
   5   7   2        2.80        1.90      0.25 o 
   6   7   2        6.94        8.32      0.56 o 
   7   7   2        5.91        6.75      0.74 o 
  -7   8   2        1.38        0.90      0.23 o 
  -6   8   2        0.90        1.68      0.29 o 
  -5   8   2       19.18       18.91      0.65 o 
  -4   8   2      140.61      148.45      1.76 o 
  -3   8   2       41.73       41.24      1.26 o 
  -2   8   2       12.69       11.82      0.34 o 
  -1   8   2        5.56        4.43      0.33 o 
   0   8   2      241.93      263.09      3.11 o 
   1   8   2     1515.13     1529.75      8.93 o 
   2   8   2      147.66      148.84      1.29 o 
   3   8   2        9.91        9.98      0.32 o 
   4   8   2       12.46       12.87      0.41 o 
   5   8   2       28.68       25.44      0.69 o 
   6   8   2        2.88        2.10      0.36 o 
   7   8   2        0.00       -0.02      0.26 o 
  -6   9   2       27.13       30.36      0.88 o 
  -5   9   2       84.60       79.81      1.35 o 
  -4   9   2       35.34       36.22      0.84 o 
  -3   9   2        9.21        8.36      0.39 o 
  -2   9   2       34.45       32.41      0.58 o 
  -1   9   2       34.84       30.93      0.77 o 
   0   9   2      187.28      192.85      2.50 o 
   1   9   2      200.39      214.35      2.24 o 
   2   9   2        0.44        0.66      0.14 o 
   3   9   2       12.72       13.76      0.57 o 
   4   9   2        3.85        3.16      0.24 o 
   5   9   2        1.95        1.30      0.23 o 
   6   9   2        8.76        6.54      0.53 o 
  -6  10   2        2.17        2.39      0.33 o 
  -5  10   2       10.08       10.15      0.54 o 
  -4  10   2        0.56        0.29      0.18 o 
  -3  10   2        0.06        0.15      0.13 o 
  -2  10   2        0.07        0.08      0.09 o 
  -1  10   2        4.06        5.22      0.39 o 
   0  10   2       25.22       25.15      0.72 o 
   1  10   2       33.58       31.50      0.54 o 
   2  10   2        8.65        8.00      0.33 o 
   3  10   2        3.71        3.29      0.24 o 
   4  10   2        2.80        2.55      0.28 o 
   5  10   2        1.74        1.81      0.44 o 
   6  10   2        6.28        6.25      0.68 o 
  -6  11   2       15.80       20.58      0.88 o 
  -5  11   2        3.34        3.62      0.45 o 
  -4  11   2       11.32       13.11      0.67 o 
  -3  11   2        3.31        3.16      0.37 o 
  -2  11   2        1.07        0.77      0.18 o 
  -1  11   2        0.58        0.54      0.20 o 
   0  11   2        2.74        2.18      0.30 o 
   1  11   2       50.93       49.33      1.05 o 
   2  11   2        0.18        0.08      0.21 o 
   3  11   2        8.01        7.64      0.34 o 
   4  11   2        0.51        0.20      0.17 o 
   5  11   2        0.20        0.44      0.19 o 
   6  11   2        1.42        1.82      0.42 o 
  -6  12   2        0.14        0.01      0.23 o 
  -5  12   2        0.04        0.20      0.23 o 
  -4  12   2       52.43       54.26      1.48 o 
  -3  12   2        0.22        0.04      0.18 o 
  -2  12   2        2.94        3.51      0.33 o 
  -1  12   2        4.70        4.04      0.39 o 
   0  12   2       70.88       69.49      1.33 o 
   1  12   2      333.12      342.84      6.48 o 
   2  12   2      159.68      153.65      2.07 o 
   3  12   2       12.64       11.73      0.55 o 
   4  12   2        0.64        0.39      0.25 o 
   5  12   2       15.66       14.51      0.74 o 
   6  12   2        0.02        0.34      0.47 o 
  -5  13   2       32.84       38.31      1.20 o 
  -4  13   2        3.28        4.76      0.50 o 
  -3  13   2        0.20        0.12      0.20 o 
  -2  13   2        0.26        0.47      0.16 o 
  -1  13   2       90.58       86.32      1.56 o 
   0  13   2       46.07       45.04      1.10 o 
   1  13   2      105.59      101.67      1.69 o 
   2  13   2      166.37      163.85      2.24 o 
   3  13   2       18.21       16.42      0.68 o 
   4  13   2        0.37        0.00      0.20 o 
   5  13   2        0.08        0.30      0.29 o 
  -5  14   2       23.07       26.47      1.00 o 
  -4  14   2       19.02       18.94      0.83 o 
  -3  14   2        0.10        0.54      0.22 o 
  -2  14   2        0.95        0.25      0.20 o 
  -1  14   2       19.08       17.53      0.73 o 
   0  14   2        4.07        3.95      0.43 o 
   1  14   2        3.77        5.10      0.73 o 
   2  14   2       43.96       44.08      1.14 o 
   3  14   2        9.45        9.22      0.56 o 
   4  14   2        4.80        5.65      0.69 o 
   5  14   2        2.45        2.32      0.39 o 
  -4  15   2       26.29       30.43      1.06 o 
  -3  15   2        0.71        0.70      0.24 o 
  -2  15   2        4.11        4.55      0.46 o 
  -1  15   2        1.63        1.08      0.27 o 
   0  15   2        0.59        0.63      0.24 o 
   1  15   2       22.53       23.81      0.87 o 
   2  15   2        4.71        5.18      0.58 o 
   3  15   2        0.75        0.83      0.30 o 
   4  15   2        0.93        0.45      0.44 o 
  -4  16   2       23.96       25.78      1.11 o 
  -3  16   2        0.55        0.67      0.31 o 
  -2  16   2        0.71        0.48      0.30 o 
  -1  16   2        1.10        0.86      0.26 o 
   0  16   2        3.77        3.60      0.77 o 
   1  16   2       25.21       24.32      0.92 o 
   2  16   2        9.77       11.16      0.67 o 
   3  16   2        4.27        4.82      0.49 o 
   4  16   2        0.09        0.12      0.23 o 
  -3  17   2        2.19        2.69      0.38 o 
  -2  17   2        1.29        1.64      0.55 o 
  -1  17   2        4.05        4.91      0.64 o 
   0  17   2        5.27        4.88      0.59 o 
   1  17   2        7.07        6.90      0.59 o 
   2  17   2        6.17        5.98      0.55 o 
   3  17   2        7.27        8.82      0.82 o 
  -2  18   2        0.48        0.35      0.21 o 
  -1  18   2        0.36        0.25      0.23 o 
   0  18   2        1.81        1.34      0.36 o 
   1  18   2        0.28        0.81      0.25 o 
   2  18   2        1.46        1.32      0.31 o 
  -7   1   3        0.46        0.44      0.38 o 
  -6   1   3        9.36        8.91      0.54 o 
  -5   1   3        9.59       10.83      0.52 o 
  -4   1   3       70.45       73.04      1.15 o 
  -3   1   3        9.69       11.77      0.29 o 
  -2   1   3       10.86       10.60      0.29 o 
  -1   1   3        0.71        0.88      0.14 o 
   0   1   3       24.59       28.51      0.70 o 
   1   1   3      146.33      144.47      1.36 o 
   2   1   3       68.95       70.17      0.87 o 
   3   1   3        1.50        1.42      0.26 o 
   4   1   3        8.83        9.00      0.80 o 
   5   1   3        0.56        0.48      0.22 o 
   6   1   3       19.96       24.20      1.05 o 
   7   1   3       14.31       13.08      0.88 o 
  -7   2   3        0.44        0.62      0.21 o 
  -6   2   3       16.62       14.86      0.70 o 
  -5   2   3       40.16       35.10      1.04 o 
  -4   2   3       29.36       31.75      0.75 o 
  -3   2   3       40.43       39.38      0.58 o 
  -2   2   3      188.34      221.87      1.82 o 
  -1   2   3       18.65       16.26      0.38 o 
   0   2   3      452.92      505.11      4.73 o 
   1   2   3      242.23      245.69      2.04 o 
   2   2   3       58.08       59.21      0.82 o 
   3   2   3       70.28       75.63      1.27 o 
   4   2   3       93.36       91.44      1.77 o 
   5   2   3        1.36        1.53      0.42 o 
   6   2   3        5.00        4.89      0.57 o 
   7   2   3        5.83        6.75      0.71 o 
  -7   3   3        0.00        0.42      0.19 o 
  -6   3   3        0.16       -0.04      0.18 o 
  -5   3   3        7.42        5.71      0.42 o 
  -4   3   3        0.38        0.33      0.17 o 
  -3   3   3      189.54      193.86      1.57 o 
  -2   3   3      513.26      537.12      3.26 o 
  -1   3   3       28.74       33.87      0.55 o 
   0   3   3      975.59     1082.94      7.50 o 
   1   3   3      388.43      423.18      3.19 o 
   2   3   3        0.31        0.46      0.07 o 
   3   3   3       21.24       22.27      0.52 o 
   4   3   3        2.85        2.13      0.34 o 
   5   3   3        1.54        1.24      0.32 o 
   6   3   3        3.84        4.50      0.45 o 
   7   3   3        0.63        0.48      0.26 o 
  -7   4   3        0.02       -0.21      0.14 o 
  -6   4   3       18.63       18.63      0.69 o 
  -5   4   3        0.02       -0.24      0.16 o 
  -4   4   3       29.79       28.80      0.72 o 
  -3   4   3       56.65       59.52      0.78 o 
  -2   4   3      339.76      356.31      2.39 o 
  -1   4   3       33.92       32.49      0.72 o 
   0   4   3      303.72      352.15      2.99 o 
   1   4   3      128.61      146.56      1.28 o 
   2   4   3       83.51       81.59      0.80 o 
   3   4   3        6.02        5.32      0.27 o 
   4   4   3       75.40       71.30      1.28 o 
   5   4   3        5.14        4.75      0.42 o 
   6   4   3        7.63        7.99      0.56 o 
   7   4   3        1.01        0.71      0.52 o 
  -7   5   3        0.45        0.87      0.35 o 
  -6   5   3       10.86        9.95      0.56 o 
  -5   5   3        0.28        0.04      0.17 o 
  -4   5   3       25.35       27.04      0.70 o 
  -3   5   3       37.06       38.18      0.63 o 
  -2   5   3       36.32       38.77      0.59 o 
  -1   5   3       10.31       11.46      0.29 o 
   0   5   3        3.06        4.16      0.28 o 
   1   5   3      133.49      148.37      1.30 o 
   2   5   3      230.09      214.85      1.58 o 
   3   5   3       30.33       29.22      0.45 o 
   4   5   3       79.20       77.15      1.09 o 
   5   5   3        0.01        0.09      0.16 o 
   6   5   3       22.08       20.93      0.81 o 
   7   5   3        0.98        0.20      0.33 o 
  -7   6   3        0.64        0.41      0.29 o 
  -6   6   3       16.58       15.18      0.63 o 
  -5   6   3       39.56       38.64      0.92 o 
  -4   6   3       64.89       64.84      1.11 o 
  -3   6   3       17.93       17.38      0.43 o 
  -2   6   3      108.54      118.27      1.21 o 
  -1   6   3       91.28       89.69      0.93 o 
   0   6   3      149.74      158.14      2.52 o 
   1   6   3      111.84      114.72      1.23 o 
   2   6   3       38.37       33.13      0.58 o 
   3   6   3       97.96       98.02      0.99 o 
   4   6   3       61.94       59.61      0.97 o 
   5   6   3        3.84        3.24      0.38 o 
   6   6   3        2.76        2.60      0.38 o 
   7   6   3        0.66        1.82      0.42 o 
  -7   7   3        0.15        0.22      0.16 o 
  -6   7   3        0.20        0.14      0.18 o 
  -5   7   3        4.10        3.66      0.37 o 
  -4   7   3      142.90      140.43      1.73 o 
  -3   7   3       19.92       19.93      0.50 o 
  -2   7   3       29.46       32.57      0.55 o 
  -1   7   3        6.11        5.87      0.36 o 
   0   7   3       89.37       88.81      1.30 o 
   1   7   3       47.50       42.11      0.85 o 
   2   7   3      360.85      357.51      2.60 o 
   3   7   3        9.64       10.10      0.33 o 
   4   7   3        5.72        4.90      0.33 o 
   5   7   3        0.44        0.61      0.23 o 
   6   7   3        2.10        2.33      0.35 o 
  -6   8   3        0.69        0.71      0.22 o 
  -5   8   3       51.87       54.82      1.13 o 
  -4   8   3       44.49       46.37      1.24 o 
  -3   8   3        1.36        1.75      0.20 o 
  -2   8   3       18.38       18.93      0.42 o 
  -1   8   3        8.00        7.19      0.41 o 
   0   8   3        0.00        0.05      0.13 o 
   1   8   3        1.10        0.98      0.20 o 
   2   8   3      181.30      173.28      1.57 o 
   3   8   3      117.07      112.39      1.16 o 
   4   8   3        6.04        5.45      0.35 o 
   5   8   3        0.08        0.26      0.20 o 
   6   8   3        5.44        5.29      0.49 o 
  -6   9   3        2.20        1.75      0.58 o 
  -5   9   3        4.50        3.97      0.69 o 
  -4   9   3       63.22       61.11      1.43 o 
  -3   9   3       37.45       37.16      0.84 o 
  -2   9   3        1.24        1.04      0.20 o 
  -1   9   3        6.66        7.20      0.44 o 
   0   9   3       10.65       12.29      0.51 o 
   1   9   3       13.76       12.77      0.52 o 
   2   9   3      288.85      286.61      2.83 o 
   3   9   3       25.02       25.00      0.53 o 
   4   9   3       13.55       12.21      0.48 o 
   5   9   3        0.01        0.14      0.18 o 
   6   9   3        5.53        4.99      0.66 o 
  -6  10   3        2.12        2.52      0.38 o 
  -5  10   3       33.74       30.02      1.06 o 
  -4  10   3      288.66      312.51      3.66 o 
  -3  10   3        1.53        1.49      0.26 o 
  -2  10   3       32.60       29.89      0.75 o 
  -1  10   3       13.59       11.92      0.71 o 
   0  10   3       87.87       88.57      1.45 o 
   1  10   3        9.52        9.94      0.50 o 
   2  10   3      578.27      568.39      4.78 o 
   3  10   3      191.75      187.67      2.22 o 
   4  10   3       10.77       10.28      0.61 o 
   5  10   3        0.01       -0.13      0.25 o 
   6  10   3        0.01        0.54      0.32 o 
  -6  11   3        0.33        0.16      0.28 o 
  -5  11   3        0.09        0.26      0.22 o 
  -4  11   3      123.08      123.66      2.16 o 
  -3  11   3       57.58       64.75      1.20 o 
  -2  11   3        0.85        0.94      0.30 o 
  -1  11   3        0.22        0.06      0.15 o 
   0  11   3        0.12        0.07      0.16 o 
   1  11   3      107.98      100.36      1.59 o 
   2  11   3      370.77      363.82      4.09 o 
   3  11   3        0.52       -0.03      0.27 o 
   4  11   3        0.00       -0.29      0.19 o 
   5  11   3        0.13        0.71      0.36 o 
  -5  12   3        1.01        1.79      0.33 o 
  -4  12   3        0.42        1.49      0.35 o 
  -3  12   3       10.49       10.56      0.55 o 
  -2  12   3        1.07        1.05      0.22 o 
  -1  12   3        3.54        3.39      0.38 o 
   0  12   3        0.00       -0.07      0.16 o 
   1  12   3       58.79       51.80      1.93 o 
   2  12   3        0.26       -0.07      0.20 o 
   3  12   3       16.49       15.69      0.86 o 
   4  12   3        3.36        3.47      0.44 o 
   5  12   3        2.22        2.45      0.49 o 
  -5  13   3        1.23        1.01      0.24 o 
  -4  13   3       44.89       43.06      1.29 o 
  -3  13   3       54.73       53.31      1.14 o 
  -2  13   3        0.08       -0.07      0.15 o 
  -1  13   3        0.47        0.17      0.20 o 
   0  13   3        0.07        0.01      0.26 o 
   1  13   3       29.87       27.29      0.89 o 
   2  13   3       97.96       95.62      1.67 o 
   3  13   3        0.16        0.41      0.31 o 
   4  13   3        5.78        6.23      1.12 o 
   5  13   3        0.12        0.02      0.42 o 
  -4  14   3       14.78       15.47      0.80 o 
  -3  14   3        3.27        3.16      0.45 o 
  -2  14   3        0.21        0.29      0.19 o 
  -1  14   3        0.39        0.33      0.21 o 
   0  14   3        0.02        0.27      0.60 o 
   1  14   3        8.98        8.65      0.58 o 
   2  14   3       13.92       11.14      0.60 o 
   3  14   3        3.38        1.81      0.43 o 
   4  14   3       12.39       15.47      0.90 o 
  -4  15   3        3.34        3.84      0.45 o 
  -3  15   3        0.00        0.23      0.21 o 
  -2  15   3        7.44        8.04      0.53 o 
  -1  15   3        0.03        0.21      0.20 o 
   0  15   3        7.51        8.51      0.60 o 
   1  15   3        0.55        0.48      0.24 o 
   2  15   3       27.07       28.41      1.62 o 
   3  15   3        4.10        3.78      0.57 o 
   4  15   3        9.06       11.84      0.85 o 
  -3  16   3        4.00        3.92      0.47 o 
  -2  16   3       10.62       11.64      0.67 o 
  -1  16   3        2.62        1.63      0.36 o 
   0  16   3        8.76        7.30      0.59 o 
   1  16   3        2.07        2.08      0.37 o 
   2  16   3        3.39        3.75      0.45 o 
   3  16   3        0.14       -0.02      0.28 o 
  -2  17   3        8.41        9.73      0.69 o 
  -1  17   3        0.01        0.08      0.20 o 
   0  17   3       12.45       11.97      0.74 o 
   1  17   3        3.43        4.26      0.48 o 
   2  17   3        0.36        0.15      0.25 o 
  -7   0   4        0.01       -0.29      0.19 o 
  -6   0   4        3.26        1.73      0.43 o 
  -5   0   4        5.20        3.75      0.58 o 
  -4   0   4        0.63        1.93      0.36 o 
  -3   0   4       93.83       93.48      1.26 o 
  -2   0   4       47.41       50.35      1.22 o 
  -1   0   4        7.76        7.25      0.65 o 
   0   0   4       15.60       18.97      0.92 o 
   1   0   4     1457.87     1558.11     17.94 o 
   2   0   4      127.96      149.24      1.81 o 
   3   0   4        0.34        0.28      0.27 o 
   4   0   4        2.05        1.51      0.43 o 
   5   0   4        6.81        6.35      0.85 o 
   6   0   4        8.15        9.24      1.09 o 
   7   0   4        7.82        8.99      1.17 o 
  -7   1   4        0.05        0.23      0.18 o 
  -6   1   4        0.03        0.41      0.20 o 
  -5   1   4       90.01       81.54      1.40 o 
  -4   1   4        1.27        1.28      0.23 o 
  -3   1   4       12.57       10.97      0.35 o 
  -2   1   4        7.03        7.13      0.33 o 
  -1   1   4       53.10       51.25      1.21 o 
   0   1   4       48.62       51.91      1.09 o 
   1   1   4       26.69       24.82      0.66 o 
   2   1   4       42.13       38.83      0.54 o 
   3   1   4       17.50       16.01      1.01 o 
   4   1   4        0.36        0.24      0.33 o 
   5   1   4        4.09        4.04      0.51 o 
   6   1   4        0.82        1.11      0.33 o 
   7   1   4        6.36        6.92      1.05 o 
  -7   2   4        0.28        0.43      0.16 o 
  -6   2   4        0.02        0.06      0.16 o 
  -5   2   4        3.69        4.98      0.51 o 
  -4   2   4       12.37       13.18      0.52 o 
  -3   2   4        2.45        2.09      0.20 o 
  -2   2   4        0.91        0.80      0.13 o 
  -1   2   4        1.50        1.51      0.20 o 
   0   2   4        1.13        0.61      0.18 o 
   1   2   4       61.37       63.44      1.08 o 
   2   2   4       47.95       47.88      0.63 o 
   3   2   4        1.44        1.26      0.28 o 
   4   2   4        1.97        2.32      0.37 o 
   5   2   4        0.89        1.02      0.29 o 
   6   2   4        0.07        0.12      0.28 o 
  -7   3   4        0.37        0.54      0.18 o 
  -6   3   4        0.16       -0.26      0.22 o 
  -5   3   4       69.80       61.45      1.63 o 
  -4   3   4        9.92        8.27      0.45 o 
  -3   3   4       49.15       46.28      0.85 o 
  -2   3   4       29.37       26.77      0.52 o 
  -1   3   4        6.14        6.83      0.29 o 
   0   3   4        4.26        3.94      0.35 o 
   1   3   4       57.46       57.82      1.07 o 
   2   3   4       97.65       97.09      1.00 o 
   3   3   4        0.01        0.07      0.17 o 
   4   3   4       15.76       16.18      0.77 o 
   5   3   4        0.01       -0.06      0.19 o 
   6   3   4        0.03       -0.30      0.22 o 
  -6   4   4        1.03        1.29      0.32 o 
  -5   4   4        0.23       -0.09      0.17 o 
  -4   4   4        2.12        2.17      0.28 o 
  -3   4   4      199.28      199.56      1.73 o 
  -2   4   4       25.09       25.85      0.51 o 
  -1   4   4        2.66        3.20      0.22 o 
   0   4   4       13.29       14.31      0.49 o 
   1   4   4      199.16      209.80      2.12 o 
   2   4   4       98.71       94.36      1.10 o 
   3   4   4      157.62      153.58      2.69 o 
   4   4   4       20.95       20.91      0.74 o 
   5   4   4        1.33        0.63      0.21 o 
   6   4   4        4.32        4.68      0.49 o 
  -6   5   4        1.19        1.52      0.27 o 
  -5   5   4        8.91        9.24      0.52 o 
  -4   5   4       44.89       46.00      0.97 o 
  -3   5   4        0.31        0.22      0.14 o 
  -2   5   4        4.03        4.28      0.24 o 
  -1   5   4        0.68        1.47      0.15 o 
   0   5   4       12.96       14.29      0.36 o 
   1   5   4       28.76       31.23      0.77 o 
   2   5   4      180.03      179.51      1.60 o 
   3   5   4      244.56      248.59      2.23 o 
   4   5   4        4.15        4.32      0.42 o 
   5   5   4        0.72        0.44      0.20 o 
   6   5   4        0.81        0.76      0.24 o 
  -6   6   4        1.21        1.41      0.25 o 
  -5   6   4        0.19        0.01      0.17 o 
  -4   6   4       50.52       53.48      1.32 o 
  -3   6   4        9.39        8.19      0.39 o 
  -2   6   4       51.01       54.47      0.77 o 
  -1   6   4       39.87       38.29      0.60 o 
   0   6   4        0.02        0.10      0.13 o 
   1   6   4       16.69       17.52      0.56 o 
   2   6   4       15.93       16.30      0.43 o 
   3   6   4      230.70      235.40      2.19 o 
   4   6   4       80.43       76.75      1.70 o 
   5   6   4        7.48        6.22      0.50 o 
   6   6   4        0.24        0.68      0.21 o 
  -6   7   4        0.60        0.79      0.24 o 
  -5   7   4        0.36        0.22      0.20 o 
  -4   7   4       40.96       40.37      1.18 o 
  -3   7   4      343.79      349.34      3.06 o 
  -2   7   4      114.80      112.35      1.72 o 
  -1   7   4      136.25      141.59      1.87 o 
   0   7   4       23.48       22.61      0.68 o 
   1   7   4       37.69       35.95      0.86 o 
   2   7   4       28.69       27.16      0.69 o 
   3   7   4       52.94       51.93      1.28 o 
   4   7   4        3.09        2.51      0.34 o 
   5   7   4        9.89        9.00      0.58 o 
   6   7   4        0.10        0.01      0.41 o 
  -6   8   4        0.86        1.26      0.27 o 
  -5   8   4        2.77        2.97      0.42 o 
  -4   8   4        3.30        2.90      0.42 o 
  -3   8   4      192.69      192.79      2.44 o 
  -2   8   4       44.96       42.86      1.36 o 
  -1   8   4        4.16        4.86      0.39 o 
   0   8   4        0.24        0.27      0.16 o 
   1   8   4       25.21       24.99      0.72 o 
   2   8   4       98.77       94.05      1.41 o 
   3   8   4       60.19       60.00      1.88 o 
   4   8   4        0.36        0.14      0.29 o 
   5   8   4        5.10        4.95      0.67 o 
   6   8   4        0.95        0.81      0.37 o 
  -6   9   4        0.69        0.99      0.30 o 
  -5   9   4        6.93        5.84      0.57 o 
  -4   9   4        0.00        0.07      0.19 o 
  -3   9   4       26.30       22.71      0.76 o 
  -2   9   4       49.51       49.84      1.13 o 
  -1   9   4        7.17        7.70      0.60 o 
   0   9   4        4.00        5.09      0.40 o 
   1   9   4        1.57        1.74      0.27 o 
   2   9   4        3.44        3.16      0.33 o 
   3   9   4       49.73       50.99      1.40 o 
   4   9   4       52.17       56.23      3.05 o 
   5   9   4       20.39       19.30      1.76 o 
  -5  10   4        0.06        0.28      0.19 o 
  -4  10   4        0.99        0.80      0.28 o 
  -3  10   4        1.90        1.73      0.29 o 
  -2  10   4       20.21       18.21      0.73 o 
  -1  10   4        2.67        3.36      0.44 o 
   0  10   4        1.80        1.53      0.26 o 
   1  10   4        0.85        0.33      0.19 o 
   2  10   4        2.18        1.65      0.29 o 
   3  10   4       16.76       17.10      0.88 o 
   4  10   4        1.35        1.41      0.44 o 
   5  10   4        0.46        0.37      0.33 o 
  -5  11   4        3.51        4.58      0.51 o 
  -4  11   4        3.06        4.45      0.51 o 
  -3  11   4        2.93        4.33      0.40 o 
  -2  11   4       10.02       10.03      0.54 o 
  -1  11   4        2.66        3.38      0.39 o 
   0  11   4        0.86        1.24      0.27 o 
   1  11   4        3.55        2.93      0.35 o 
   2  11   4        0.00        0.00      0.24 o 
   3  11   4        0.80        0.85      0.41 o 
   4  11   4       23.08       25.43      1.72 o 
   5  11   4       13.04       15.08      1.03 o 
  -5  12   4        1.51        1.70      0.32 o 
  -4  12   4       14.21       13.75      0.75 o 
  -3  12   4       55.99       59.65      1.24 o 
  -2  12   4       17.31       16.45      0.68 o 
  -1  12   4       11.80       10.26      0.66 o 
   0  12   4        0.01        0.11      0.19 o 
   1  12   4        0.45        1.15      0.25 o 
   2  12   4       38.23       35.33      1.27 o 
   3  12   4        4.65        6.72      0.76 o 
   4  12   4        0.42       -0.51      0.34 o 
  -4  13   4       33.38       35.54      1.19 o 
  -3  13   4       33.97       41.49      1.60 o 
  -2  13   4       13.21       12.65      0.68 o 
  -1  13   4       30.94       28.77      0.96 o 
   0  13   4        0.25       -0.01      0.18 o 
   1  13   4        0.07       -0.21      0.14 o 
   2  13   4        0.68       -0.14      0.31 o 
   3  13   4       32.10       29.86      1.23 o 
   4  13   4        0.14        0.12      0.36 o 
  -4  14   4        5.25        5.82      0.58 o 
  -3  14   4        0.03       -0.17      0.14 o 
  -2  14   4        2.02        1.45      0.28 o 
  -1  14   4        7.57        5.42      0.52 o 
   0  14   4        0.14       -0.08      0.16 o 
   1  14   4        0.95        0.67      0.25 o 
   2  14   4       29.36       26.00      1.15 o 
   3  14   4       32.29       30.88      3.05 o 
  -3  15   4        3.21        4.51      0.43 o 
  -2  15   4        0.97        1.14      0.25 o 
  -1  15   4        1.38        1.08      0.28 o 
   0  15   4        4.00        3.34      0.43 o 
   1  15   4        6.00        5.77      0.53 o 
   2  15   4       29.57       27.79      1.23 o 
   3  15   4       17.19       17.77      2.28 o 
  -2  16   4        0.13        0.01      0.16 o 
  -1  16   4        0.10       -0.22      0.38 o 
   0  16   4        0.30       -0.18      0.17 o 
   1  16   4        0.44        0.31      0.35 o 
   2  16   4       19.42       18.42      1.04 o 
  -6   1   5        1.69        2.68      0.39 o 
  -5   1   5        0.77        0.43      0.20 o 
  -4   1   5       43.43       42.08      0.97 o 
  -3   1   5       10.19       10.13      0.49 o 
  -2   1   5       88.66       86.80      1.25 o 
  -1   1   5        0.28        0.17      0.18 o 
   0   1   5        1.36        1.15      0.25 o 
   1   1   5        5.50        6.91      0.40 o 
   3   1   5      221.57      232.96      5.51 o 
   4   1   5       67.03       67.93      1.74 o 
   5   1   5        5.56        4.64      0.57 o 
   6   1   5        0.51        0.79      0.29 o 
  -6   2   5        0.00       -0.04      0.14 o 
  -5   2   5        1.98        1.38      0.26 o 
  -4   2   5       38.24       34.26      1.34 o 
  -3   2   5      123.06      122.40      1.61 o 
  -2   2   5        1.99        2.60      0.23 o 
  -1   2   5       23.59       22.62      0.66 o 
   0   2   5       22.54       20.06      0.74 o 
   1   2   5       45.49       48.81      1.18 o 
   3   2   5      123.45      128.66      2.32 o 
   4   2   5      102.38       97.90      2.11 o 
   5   2   5       10.11        8.67      0.74 o 
   6   2   5        0.00       -0.23      0.21 o 
  -6   3   5        0.56        1.22      0.23 o 
  -5   3   5       16.96       14.61      0.62 o 
  -4   3   5        4.23        3.37      0.35 o 
  -3   3   5      240.11      239.41      2.42 o 
  -2   3   5       92.76       92.79      1.13 o 
  -1   3   5        1.41        0.91      0.16 o 
   0   3   5        3.07        3.68      0.39 o 
   1   3   5       32.71       33.19      0.87 o 
   2   3   5       57.95       53.86      1.46 o 
   3   3   5        1.43        2.00      0.67 o 
   4   3   5       27.87       26.35      1.06 o 
   5   3   5        7.25        7.31      0.68 o 
   6   3   5        0.36        0.13      0.26 o 
  -6   4   5        0.02        0.26      0.18 o 
  -5   4   5        0.00        0.00      0.15 o 
  -4   4   5        7.76        6.61      0.45 o 
  -3   4   5       55.68       56.21      1.93 o 
  -2   4   5      149.76      140.29      1.44 o 
  -1   4   5        0.31        0.37      0.13 o 
   0   4   5       15.63       15.61      0.57 o 
   1   4   5       54.04       53.20      1.36 o 
   2   4   5       34.94       35.95      1.24 o 
   3   4   5      102.56      112.12      2.78 o 
   4   4   5        0.91        1.26      0.27 o 
   5   4   5        0.19        0.29      0.21 o 
   6   4   5        1.17        1.79      0.31 o 
  -6   5   5        0.58        0.41      0.20 o 
  -5   5   5        0.40        0.09      0.34 o 
  -4   5   5        0.81        0.97      0.30 o 
  -3   5   5        2.88        2.47      0.38 o 
  -2   5   5      126.59      123.24      1.60 o 
  -1   5   5       12.70       12.44      0.54 o 
   0   5   5        3.44        4.40      0.37 o 
   1   5   5       18.52       16.47      0.58 o 
   2   5   5       58.66       63.95      1.43 o 
   3   5   5       44.71       44.90      2.66 o 
   4   5   5        4.50        4.88      0.45 o 
   5   5   5        1.34        1.32      0.38 o 
   6   5   5        0.06        0.05      0.64 o 
  -6   6   5        0.03       -0.19      0.32 o 
  -5   6   5        2.49        1.96      0.34 o 
  -4   6   5       36.54       36.12      1.16 o 
  -3   6   5        1.43        1.48      0.25 o 
  -2   6   5       22.20       20.59      0.65 o 
  -1   6   5        1.15        0.75      0.20 o 
   0   6   5        0.06        0.46      0.18 o 
   1   6   5        4.82        3.75      0.46 o 
   2   6   5        4.37        4.43      0.47 o 
   3   6   5       18.50       17.85      1.39 o 
   4   6   5        8.75        8.58      0.80 o 
   5   6   5       16.90       19.62      1.09 o 
  -5   7   5        0.34        0.25      0.18 o 
  -4   7   5        0.85        1.23      0.31 o 
  -3   7   5       22.16       19.85      0.65 o 
  -2   7   5        0.00       -0.20      0.16 o 
  -1   7   5       39.73       38.15      0.98 o 
   0   7   5        0.13       -0.14      0.19 o 
   1   7   5        0.00        0.11      0.16 o 
   2   7   5        3.88        4.04      0.50 o 
   3   7   5        3.83        4.12      0.86 o 
   4   7   5        0.28        0.17      0.25 o 
   5   7   5        9.52       10.84      0.92 o 
  -5   8   5        0.20        0.13      0.19 o 
  -4   8   5        0.53        0.44      0.32 o 
  -3   8   5        0.26        0.04      0.16 o 
  -2   8   5        0.20        0.10      0.19 o 
  -1   8   5       30.31       25.43      0.83 o 
   0   8   5        0.89        0.71      0.21 o 
   1   8   5        4.90        4.96      0.41 o 
   2   8   5        3.62        3.28      0.44 o 
   3   8   5       26.50       31.09      1.82 o 
   4   8   5        0.12       -0.25      0.40 o 
   5   8   5        1.65        3.61      0.57 o 
  -5   9   5        0.27        0.24      0.24 o 
  -4   9   5        0.73        0.87      0.28 o 
  -3   9   5        0.56        0.91      0.22 o 
  -2   9   5        2.37        2.02      0.48 o 
  -1   9   5       25.46       21.37      0.79 o 
   0   9   5        0.00        0.35      0.22 o 
   1   9   5        0.94        1.20      0.26 o 
   2   9   5        8.52        9.98      0.69 o 
   3   9   5       11.55       10.93      1.23 o 
   4   9   5        2.42        2.55      0.72 o 
   5   9   5        1.43        1.00      0.53 o 
  -5  10   5        0.37        0.28      0.17 o 
  -4  10   5        0.83        0.91      0.24 o 
  -3  10   5       10.42       10.81      0.75 o 
  -2  10   5       21.94       24.11      1.04 o 
  -1  10   5       86.22       80.55      2.17 o 
   0  10   5       40.61       32.86      1.10 o 
   1  10   5        0.03        0.08      0.23 o 
   2  10   5        0.00       -0.11      0.24 o 
   3  10   5        0.19        0.15      0.43 o 
   4  10   5        1.45        2.24      0.61 o 
  -4  11   5        0.07        0.05      0.18 o 
  -3  11   5        0.04        0.04      0.18 o 
  -2  11   5        1.62        1.82      0.32 o 
  -1  11   5       22.44       22.25      1.11 o 
   0  11   5        1.06        0.85      0.23 o 
   1  11   5        1.38        0.78      0.24 o 
   2  11   5        1.32        2.02      0.42 o 
   3  11   5        4.08        4.54      0.88 o 
   4  11   5        1.48        0.46      0.47 o 
  -4  12   5        0.02        0.29      0.42 o 
  -3  12   5        0.52        1.11      0.26 o 
  -2  12   5        1.47        0.79      0.23 o 
  -1  12   5        2.41        3.28      0.42 o 
   0  12   5        0.03        0.09      0.18 o 
   1  12   5        0.74       -0.04      0.26 o 
   2  12   5        1.04        1.51      0.42 o 
   3  12   5        0.52        0.48      0.41 o 
  -3  13   5        1.35        1.81      0.30 o 
  -2  13   5        0.84        0.63      0.20 o 
  -1  13   5        3.98        3.82      0.46 o 
   0  13   5        0.14        0.44      0.24 o 
   1  13   5        0.16       -0.04      0.24 o 
   2  13   5        0.15        0.55      0.30 o 
   3  13   5        0.25        0.87      0.52 o 
  -2  14   5        2.66        4.12      0.42 o 
  -1  14   5        4.87        4.37      0.92 o 
   0  14   5        1.92        1.31      0.27 o 
   1  14   5        2.45        3.39      0.54 o 
   2  14   5        1.78        2.77      0.51 o 
  -1  15   5        0.75        1.22      0.37 o 
   0  15   5        0.74        0.56      0.26 o 
   1  15   5        0.96        1.71      0.52 o 
  -5   0   6        0.89        0.55      0.36 o 
  -4   0   6       12.97       12.80      0.82 o 
  -3   0   6       16.39       14.71      1.00 o 
  -2   0   6      653.43      702.46     13.27 o 
  -1   0   6       75.88       73.46      2.50 o 
   0   0   6       10.36       10.23      0.85 o 
   4   0   6        6.60        6.26      0.97 o 
   5   0   6        9.53       11.34      1.26 o 
  -5   1   6        0.38        0.07      0.19 o 
  -4   1   6        2.52        2.08      0.31 o 
  -3   1   6        2.73        4.26      0.39 o 
  -2   1   6        5.29        5.88      0.44 o 
  -1   1   6       11.81       10.37      0.56 o 
   0   1   6        5.21        5.16      0.48 o 
   4   1   6       89.84       96.43      2.24 o 
   5   1   6        9.90        8.86      0.80 o 
  -5   2   6        1.20        1.28      0.28 o 
  -4   2   6        0.00        0.13      0.18 o 
  -3   2   6       13.48       13.56      0.57 o 
  -2   2   6        8.17        8.77      0.42 o 
  -1   2   6       16.49       15.42      0.63 o 
   0   2   6        4.13        4.34      0.45 o 
   1   2   6        4.04        5.17      0.59 o 
   4   2   6        6.01        6.86      0.70 o 
   5   2   6       17.37       17.50      0.97 o 
  -5   3   6        0.11        0.63      0.23 o 
  -4   3   6        0.99        0.76      0.26 o 
  -3   3   6        1.26        1.72      0.33 o 
  -2   3   6        0.47        0.25      0.22 o 
  -1   3   6       38.87       39.39      1.31 o 
   0   3   6        0.22        0.34      0.20 o 
   1   3   6        0.20        0.51      0.30 o 
   5   3   6        5.39        5.14      0.92 o 
  -5   4   6        0.81        0.66      0.23 o 
  -4   4   6        1.24        0.77      0.34 o 
  -3   4   6        7.53        7.90      0.61 o 
  -2   4   6       74.73       72.07      1.26 o 
  -1   4   6        0.00        0.05      0.20 o 
   0   4   6        7.02        5.83      0.44 o 
   1   4   6        0.42        0.34      0.23 o 
   2   4   6        8.30       10.72      1.16 o 
   3   4   6       14.80       15.10      1.29 o 
   4   4   6       28.96       32.39      1.94 o 
   5   4   6        3.15        3.89      0.60 o 
  -5   5   6        0.19        0.41      0.20 o 
  -4   5   6        7.36        7.45      0.64 o 
  -3   5   6        0.83        0.69      0.26 o 
  -2   5   6        9.55        9.51      0.66 o 
  -1   5   6       13.31       13.77      0.63 o 
   0   5   6       40.56       35.12      0.95 o 
   1   5   6        0.38        0.13      0.31 o 
   2   5   6        2.91        2.64      0.67 o 
   3   5   6        0.84        0.36      0.44 o 
   4   5   6        7.90        8.35      1.15 o 
   5   5   6        0.08       -0.27      0.20 o 
  -5   6   6        0.09        0.86      0.44 o 
  -4   6   6        9.48        9.43      1.02 o 
  -3   6   6        2.42        2.51      0.38 o 
  -2   6   6       12.44       11.78      0.55 o 
  -1   6   6        3.79        4.49      0.44 o 
   0   6   6       45.10       41.05      1.05 o 
   1   6   6        0.03        0.57      0.27 o 
   2   6   6        1.86        1.65      0.60 o 
   3   6   6        0.08        0.32      0.47 o 
   4   6   6        0.28        0.64      0.42 o 
  -4   7   6        4.53        4.43      0.82 o 
  -3   7   6        0.98        1.23      0.29 o 
  -2   7   6        1.03        0.79      0.23 o 
  -1   7   6        0.40        0.36      0.23 o 
   0   7   6       11.20       11.16      0.58 o 
   1   7   6        4.23        3.40      0.48 o 
   2   7   6        6.07        7.00      1.01 o 
   3   7   6        5.55        6.29      1.02 o 
   4   7   6        0.93        0.94      0.54 o 
  -4   8   6        0.27        0.18      0.21 o 
  -3   8   6        0.45        0.31      0.23 o 
  -2   8   6        2.62        2.24      0.31 o 
  -1   8   6        0.08       -0.09      0.24 o 
   0   8   6        4.20        4.60      0.44 o 
   1   8   6        6.33        5.72      0.60 o 
   2   8   6       22.95       22.07      1.59 o 
   3   8   6       11.71       16.04      1.36 o 
   4   8   6        0.10       -0.48      0.32 o 
  -4   9   6        5.51        5.31      0.56 o 
  -3   9   6        5.30        7.06      0.62 o 
  -2   9   6        1.07        1.76      0.29 o 
  -1   9   6        1.37        2.06      0.33 o 
   0   9   6        2.64        1.06      0.28 o 
   1   9   6        1.78        1.74      0.41 o 
   2   9   6        3.68        4.29      0.89 o 
   3   9   6        1.47        1.52      0.60 o 
  -3  10   6        0.70        1.08      0.26 o 
  -2  10   6        0.04       -0.28      0.19 o 
  -1  10   6        0.17        0.33      0.22 o 
   0  10   6        0.40       -0.08      0.24 o 
   1  10   6        0.20        0.32      0.28 o 
   2  10   6        0.00       -0.09      0.35 o 
   3  10   6        0.04        0.33      0.44 o 
  -3  11   6        3.73        4.38      0.50 o 
  -2  11   6        0.59        0.55      0.20 o 
  -1  11   6        0.14        0.47      0.25 o 
   0  11   6        1.07        0.77      0.25 o 
   1  11   6        0.02        0.04      0.26 o 
   2  11   6        1.79        4.06      0.85 o 
  -2  12   6        0.54        0.33      0.22 o 
  -1  12   6        1.00        0.81      0.34 o 
   0  12   6        0.14       -0.32      0.22 o 
   1  12   6        0.15        0.21      0.25 o 
   2  12   6        8.61       11.51      1.35 o 
  -1  13   6        3.58        4.18      0.47 o 
   0  13   6        4.12        3.53      0.74 o 
  -4   1   7        0.46        0.48      0.22 o 
  -3   1   7        0.54        0.46      0.27 o 
  -2   1   7        0.09        0.09      0.27 o 
  -1   1   7        2.41        2.51      0.53 o 
  -4   2   7        0.03       -0.20      0.19 o 
  -3   2   7        4.03        4.95      0.52 o 
  -2   2   7        2.29        2.71      0.41 o 
  -1   2   7        4.14        5.81      0.61 o 
   0   2   7        5.41        7.00      0.87 o 
  -4   3   7        0.15       -0.08      0.18 o 
  -3   3   7        1.36        1.16      0.31 o 
  -2   3   7        8.76        9.64      0.65 o 
  -1   3   7       89.49       97.13      1.77 o 
   0   3   7        7.22        7.63      0.67 o 
  -4   4   7        0.34        0.70      0.45 o 
  -3   4   7        0.62        0.36      0.23 o 
  -2   4   7       20.70       21.02      0.88 o 
  -1   4   7       26.33       28.47      0.97 o 
   0   4   7        6.02        5.92      0.64 o 
   1   4   7        0.30        0.22      0.40 o 
   2   4   7        0.62        0.20      0.33 o 
   3   4   7        0.37        1.14      0.52 o 
  -3   5   7        0.13        0.32      0.34 o 
  -2   5   7       21.69       24.42      1.26 o 
  -1   5   7       10.92       11.30      0.93 o 
   0   5   7        0.56        0.04      0.29 o 
   1   5   7        1.73        1.50      0.61 o 
   2   5   7        2.87        4.51      0.85 o 
   3   5   7        1.17        1.51      0.53 o 
  -3   6   7        2.12        2.43      0.51 o 
  -2   6   7        0.91        0.93      0.30 o 
  -1   6   7        0.71        1.04      0.35 o 
   0   6   7        0.20       -0.05      0.26 o 
   1   6   7        0.83        0.29      0.44 o 
   2   6   7        0.49        0.95      0.52 o 
   3   6   7        0.36        0.93      0.53 o 
  -3   7   7        3.84        4.61      0.53 o 
  -2   7   7        0.46        0.91      0.29 o 
  -1   7   7        5.05        5.23      0.52 o 
   0   7   7        2.46        2.66      0.49 o 
   1   7   7        0.17        0.73      0.45 o 
   2   7   7        0.66        1.26      0.52 o 
  -2   8   7        1.15        1.08      0.29 o 
  -1   8   7        7.58        8.19      0.62 o 
   0   8   7        4.39        4.41      0.60 o 
   1   8   7        0.54        1.63      0.54 o 
   2   8   7        0.28        0.24      0.34 o 
  -2   9   7        0.16       -0.20      0.17 o 
  -1   9   7        1.01        0.57      0.27 o 
   0   9   7        0.43        0.41      0.29 o 
   1   9   7        0.36        0.97      0.45 o 
   0  10   7        0.06       -0.21      0.26 o 
  -2   0   8        0.07       -0.34      0.40 o 
  -2   1   8        0.61        0.58      0.40 o 
  -1   1   8        1.82        1.17      0.46 o 
  -1   2   8        2.12        2.76      0.54 o 
   0   2   8        0.14        0.54      0.40 o 
  -1   3   8        1.06        1.66      0.44 o 
   0   3   8        0.02        0.09      0.36 o 
   1   3   8        5.34        5.58      0.98 o 
  -1   4   8        0.79        0.99      0.40 o 
   0   4   8        0.21        0.42      0.38 o 
                                                 
